# Supplementary material for: Tailoring Targeted Temperature Management in Comatose Out-of-Hospital Cardiac Arrest Survivors: A Retrospective Analysis Based on the rCAST Score Classification
Source: J Clin Med. 2025 Jun 3;14(11):3931. doi: 10.3390/jcm14113931 (PMC12156200; doi:10.3390/jcm14113931)
Supplement: Supplementary file 1 [file jcm-14-03931-s001.zip]

Archive with 1 entries (1 files):
- jcm-3646852-supplementary.pdf
